# Supplementary material for: Spatially Adaptive Convolutional Networks with Coordinate-Conditioned Layers
Source: Proc ACM SIGSPATIAL Int Conf Adv Inf. Author manuscript; Available in PMC 2025 Aug 25. (PMC12372955; doi:10.1145/3678717.3691253)
Supplement: Code [file NIHMS2100571-supplement-Code.zip]

Archive with 22 entries (19 files):
- geoconv-master/
- geoconv-master/.ipynb_checkpoints/
- geoconv-master/.ipynb_checkpoints/adp_r18-checkpoint.py
- geoconv-master/.ipynb_checkpoints/dataloader-checkpoint.py
- geoconv-master/.ipynb_checkpoints/kfold_job-checkpoint
- geoconv-master/.ipynb_checkpoints/models-checkpoint.py
- geoconv-master/.ipynb_checkpoints/spaware_models-checkpoint.py
- geoconv-master/.ipynb_checkpoints/train_all_kfold-checkpoint.py
- geoconv-master/.ipynb_checkpoints/utils-checkpoint.py
- geoconv-master/README.md
- geoconv-master/__pycache__/
- geoconv-master/__pycache__/adp_r18.cpython-39.pyc
- geoconv-master/__pycache__/dataloader.cpython-39.pyc
- geoconv-master/__pycache__/spaware_models.cpython-39.pyc
- geoconv-master/__pycache__/utils.cpython-39.pyc
- geoconv-master/adp_r18.py
- geoconv-master/dataloader.py
- geoconv-master/kfold_job
- geoconv-master/slurm-37258.out
- geoconv-master/spaware_models.py
- geoconv-master/train_all_kfold.py
- geoconv-master/utils.py
