# Supplementary material for: Spatially Adaptive Convolutional Networks with Coordinate-Conditioned Layers
Source: Proc ACM SIGSPATIAL Int Conf Adv Inf. Author manuscript; Available in PMC 2025 Aug 25. (PMC12372955; doi:10.1145/3678717.3691253)
Supplement: Code [file NIHMS2100571-supplement-Code.zip › geoconv-master/README.md]

# geoconv

Code for the paper "Spatially Adaptive Convolutional Networks with Coordinate-Conditioned Layers" at SIGSPATIAL 2024.

Citation: Heather Baier and Dan Runfola. 2024. Spatially Adaptive Convolutional Networks with Coordinate-Conditioned Layers. In The 32nd ACM International Conference on Advances in Geographic Information Systems (SIGSPATIAL’24), October 29-November 1, 2024, Atlanta, GA, USA. ACM, New York, NY, USA, 4 pages. https://doi.org/10.1145/3678717.3691253

Contact: hmbaier@wm.edu
