# Supplementary material for: Spatially Adaptive Convolutional Networks with Coordinate-Conditioned Layers
Source: Proc ACM SIGSPATIAL Int Conf Adv Inf. Author manuscript; Available in PMC 2025 Aug 25. (PMC12372955; doi:10.1145/3678717.3691253)
Supplement: Code [file NIHMS2100571-supplement-Code.zip › geoconv-master/kfold_job]

#!/bin/tcsh
# Job name:
#SBATCH --job-name=adpmodel
#
# Number of nodes:
#SBATCH --nodes=1
#
# Number of tasks (one for each GPU desired for use case) (example):
#SBATCH --ntasks=1
#
#Number of GPUs, this can be in the format of "gpu:[1-4]", or "gpu:K80:[1-4] with the$
#SBATCH --gres=gpu:1
#
# Wall clock limit:
#SBATCH --time=72:00:00
#
## Command(s) to run (example):

nvidia-smi

cd /sciclone/home/hmbaier/dynGeo/final_github

module load anaconda3/2023.09

activate caoe2

python3 train_all_kfold.py final_test GeoConv --bs 1
